# Supplementary material for: WGS-Based Lineage and Antimicrobial Resistance Pattern of Salmonella Typhimurium Isolated during 2000–2017 in Peru
Source: Antibiotics (Basel). 2022 Aug 30;11(9):1170. doi: 10.3390/antibiotics11091170 (PMC9495214; doi:10.3390/antibiotics11091170)
Supplement: Supplementary file 1 [file antibiotics-11-01170-s001.zip]

Archive with 3 entries (3 files):
- Supplementary Figures S1-S3.pdf
- Supplementary material S1.pdf
- Supplementary Tables S1-S6.xlsx
